# Supplementary material for: Deprivation Index and Lifestyle: Baseline Cross-Sectional Analysis of the PREDIMED-Plus Catalonia Study
Source: Nutrients. 2021 Sep 27;13(10):3408. doi: 10.3390/nu13103408 (PMC8540452; doi:10.3390/nu13103408)
Supplement: Supplementary file 1 [file nutrients-13-03408-s001.zip]

Archive with 1 entries (1 files):
- nutrients-1355952-supplementary.pdf
